# Supplementary material for: Comprehensive Genomic Profiling of Circulating Cell-Free DNA Distinguishes Focal MET Amplification from Aneuploidy in Diverse Advanced Cancers
Source: Curr Oncol. 2021 Sep 26;28(5):3717–28. doi: 10.3390/curroncol28050317 (PMC8534719; doi:10.3390/curroncol28050317)
Supplement: Supplementary file 1 [file curroncol-28-00317-s001.zip]

Archive with 2 entries (2 files):
- curroncol-1329116-supplementary.pdf
- Table S1 Original CNs of 3 genes after Sep 2018.xlsx
