# Supplementary material for: Comprehensive Genomic Profiling of Circulating Cell-Free DNA Distinguishes Focal MET Amplification from Aneuploidy in Diverse Advanced Cancers
Source: Curr Oncol. 2021 Sep 26;28(5):3717–28. doi: 10.3390/curroncol28050317 (PMC8534719; doi:10.3390/curroncol28050317)
Supplement: Supplementary file 1 [file curroncol-28-00317-s001.zip › Table S1 Original CNs of 3 genes after Sep 2018.xlsx]

## Sheet: original CN of 3 genes after
No	MET CN	BRAF CN	CDK6 CN
1	7.34	2.61	2.5
2	2.36	1.95	2.09
3	7.41	1.94	2.03
4	5.43	2.02	2.01
5	4.02	1.89	2.39
6	11.44	2.26	2.37
7	2.4	2	2.07
8	2.22	2.09	2.11
9	3.22	1.96	3.81
10	2.29	2.89	2.84
11	2.48	2.18	2.12
12	2.24	2	2.14
13	5.44	2.51	2.5
14	6.81	2.4	4.58
15	4.05	2	2.13
16	13.75	1.87	1.73
17	6.38	2.13	2.3
18	2.23	2.03	2.14
19	3.52	1.95	2
20	6.91	2.08	2.24
21	6.31	2.15	2.29
22	2.2	2.15	2.13
23	2.33	2.02	2.12
24	3.61	2.37	2.4
25	6.45	2.01	3.22
26	2.2	2.13	2.18
27	2.53	3.09	1.93
28	3.02	2	2.01
29	3.04	1.99	1.98
30	6.58	2.27	2.23
31	2.21	2.03	2.09
32	2.03	2	2
33	2.01	1.98	1.95
34	2.07	2.03	1.99
35	2.84	2.49	2.34
36	2.03	2.04	2.04
37	2.01	1.97	2.02
38	2.04	1.96	2
39	2.05	1.99	1.97
40	2.08	1.99	1.98
41	2.04	1.93	2.02
42	2.04	1.96	1.94
43	2.09	2.07	2.06
44	2.02	1.99	2
45	2.1	2.03	2.11
46	2.05	2	2.01
47	2.01	1.99	1.93
48	2.28	2.38	2.38
49	2.11	2.21	2.21
50	2.08	2.02	1.96
51	2.08	2.06	2.01
52	2.01	1.93	2.08
53	2.09	2	2.27
54	2.06	2.05	2.01
55	2.02	1.93	1.92
56	2.01	2.04	2.03
57	2.05	2.03	2.09
58	2.05	2.08	1.98
59	2.02	1.98	1.96
60	2.37	3.36	2.39
61	2.07	2.11	2.05
62	2.04	1.98	1.98
63	2.01	1.97	1.97
64	2.04	1.96	2.01
65	2.02	2.2	2.1
66	2.06	1.96	2.04
67	2.02	1.94	1.93
68	2.07	1.97	2.03
69	2.05	1.96	1.95
70	4.1	2.51	3.7
71	2.02	2.03	2.09
72	2.15	2.02	2.11
73	2.06	1.97	1.98
74	2.03	1.99	1.99
75	2.02	1.98	1.97
76	2.02	1.98	2
77	2.15	1.96	1.96
78	2.04	2	2.03
79	2.36	2.62	2.45
80	2.04	2.04	2.04
81	2.03	2	1.97
82	2.04	2.12	2.16
83	2.13	2.04	2.09
84	2.03	2	1.99
85	2.05	2.38	2.2
86	2.02	1.97	1.94
87	2.05	2.01	2.03
88	2.05	2.09	2.07
89	2.04	2.08	2.06
90	2.16	2.27	2.57
91	2.1	1.94	2.12
92	2.05	1.96	1.95
93	2.02	1.98	2.1
94	2.02	1.99	1.97
95	2.29	2.33	2.38
96	2.07	1.95	2.02
97	2.02	1.92	1.95
98	2.03	1.97	2.02
99	2.01	1.92	2.01
100	2.01	1.92	1.95
101	2.06	1.98	2.02
102	2.27	2.16	2.66
103	2.01	2.03	2.07
104	2.06	2.1	2.1
105	2.39	2.54	2.38
106	2.08	2.05	2.16
107	2.03	2	1.96
108	2.03	2.03	2.05
109	2.01	1.93	2.01
110	2.04	1.98	1.98
111	2.02	2.04	2.01
112	2.01	1.96	1.94
113	2.02	2.04	2.02
114	2.75	2.9	2.13
115	2.08	2.01	2
116	2.03	2	1.99
117	2.1	2.01	2.11
118	2.03	2.04	2.08
119	2.06	2.03	2
120	2.03	2	2
121	2.35	2.56	2.46
122	2.1	2.06	2.05
123	2.06	2.11	2.17
124	2.04	2.11	2.04
125	2.01	1.96	1.99
126	2.39	2.08	2.3
127	2.03	1.96	1.99
128	2.54	2.81	2.84
129	2.08	2.26	2.33
130	2.03	2	2.05
131	2.03	2.06	2.02
132	2.77	3.06	2.76
133	2.02	2.05	2.08
134	2.02	2	2.08
135	2.02	2.13	2.28
136	2.05	2.08	2.04
137	2.2	2.29	2.43
138	3.62	3.8	3.99
139	2.03	2	2.07
140	2.05	2.01	2
141	2.08	1.96	2.11
142	2.04	2.03	2.07
143	2.07	1.97	2.09
144	2.04	2.05	2.08
145	2.43	2.73	2.65
146	2.03	2.01	2.03
147	2.04	1.99	1.93
148	2.2	2.26	2.27
149	2.01	2.02	2.09
150	2.05	2.02	2.08
151	2.03	1.97	2.15
152	2.02	2	2.15
153	2.04	2.04	2.37
154	2.02	2.1	1.99
155	2.02	2.02	2.15
156	2.74	2.04	2.28
157	2.03	2.83	2.58
158	2.1	2.09	2.03
159	2.08	2.09	2.46
160	2.01	2.05	2.08
161	2.03	2	1.98
162	2.1	2.04	2.08
163	2.05	2.15	2.17
164	2.31	2.68	2.13
165	2.05	2.23	1.94
166	2.05	2.02	2.02
167	2.01	2.03	2.16
168	2.07	2.05	2.07
169	2.03	2.05	2.05
170	2.04	2	2.06
171	2.04	2.03	2.04
172	2.05	2.1	2.04
173	2.03	2.04	2.07
174	3.87	2.79	3.65
175	2.05	2.02	2.01
176	2.05	2.05	2.1
177	2.19	2.24	2.25
178	2.03	1.94	1.94
179	2.04	1.98	2.29
180	2.02	1.99	2.2
181	2.03	2.02	2.06
182	2.17	2.14	2.17
183	2.04	1.98	2.08
184	2.27	2.22	2.3
185	2.05	1.99	2.13
186	2.01	2.04	2.02
187	2.46	2.69	2.61
188	2.05	2.07	2.09
189	2.27	2.37	2.3
190	2.05	2.1	2.05
191	2.02	2.08	2.05
192	2.01	1.98	2.02
193	2.03	2.09	2.05
194	2.16	1.98	2.03
195	2.14	1.98	2.22
196	2.07	2	2.06
197	2.07	2.34	2.24
198	2.02	2	2.34
199	2.04	1.99	1.96
200	2.07	2.06	2.09
201	2.06	2.05	2.07
202	2.07	3.48	2.21
203	2.01	2.03	2.1
204	2.05	2.08	2.06
205	2.05	2.03	2.13
206	2.05	2.1	2.19
207	2.09	2.02	2.01
208	2.33	2.42	2.34
209	2.08	2.09	2.16
210	2.03	2.09	2.03
211	2.66	2.76	2.61
212	2.01	1.98	2.07
213	3.45	4.57	3.39
214	2.07	2.01	2.1
215	2.01	2.08	2.02
216	2.02	2	2.02
217	2.02	2.03	1.93
218	2.64	2.79	3.05
219	2.18	2.35	2.77
220	2.02	2.09	2.03
221	2.06	1.99	1.95
222	2.01	2.01	2.08
223	2.04	2.09	2.07
224	2.09	2.39	2.28
225	2.05	2.02	2.1
226	2.16	2.48	2.64
227	2.01	2.05	2.06
228	2.03	2.12	2.11
229	2.23	2.48	2.4
230	2.03	2.02	2.01
231	2.01	2.02	1.99
232	2.06	1.99	2.05
233	2.01	2.15	2.22
234	2.04	2.02	2.02
235	2.03	2.02	2.05
236	2.06	2.04	2.04
237	2.48	2.42	2.88
238	2.03	2.15	2.26
239	2.04	2.02	2.05
240	2.04	2.05	1.93
241	2.02	2.03	2.1
242	2.02	1.99	2.07
243	2.03	2.06	2.14
244	2.04	2	2.18
245	2.06	1.95	2.06
246	2.05	2.25	4.83
247	2.01	2.01	2.09
248	2.01	2.22	2.11
249	2.02	2.2	2.12
250	2.07	2.36	2.52
251	2.01	1.99	2.1
252	2.01	2.02	2.09
253	2.01	2.05	2.01
254	2.04	2	2.03
255	2.02	2.05	2.15
256	2.01	2.03	2.14
257	2.01	2.03	2.09
258	2.1	2.24	2.16
259	2.06	2.02	2.11
260	2.04	2.15	2.04
261	2.42	2.07	2.75
262	2.04	2.06	2.15
263	3.5	3.15	3.62
264	2.01	1.99	2.08
265	2.02727	2.07416	2.14614
266	2.05	2	2.09
267	2.06	1.95	2
268	2.07	1.95	1.93
269	2.07	2.06	2.18
270	2.05	1.94	1.99
271	2.11	1.98	1.98
272	2.01	2.02	2.01
273	2.02	2.03	2.07
274	2.63183	2.55269	2.37731
275	2.03578	1.97729	1.98168
276	2.02917	2.01002	2.06654
277	2.04365	2.0569	2.11861
278	2.03738	1.98624	2.07904
279	2.04	2	2
280	2.09	1.97	2.05
281	2.03	1.98	2.05
282	2.07	2.03	2.36
283	2.07	1.98	2.02
284	2.34	2.23	2.19
285	2.01	1.99	1.99
286	2.06687	1.99046	2.04957
287	2.07789	1.98934	2.14305
288	2.09792	2.1325	2.20584
289	2.07671	2.01068	2.0877
290	2.00902	2.00346	2.05296
291	2.09252	2.04164	2.05585
292	2.05	1.93	1.95
293	2.28	2.17	2.21
294	2.01	1.95	1.97
295	2.06	1.99	2.04
296	2.02	2.01	2.07
297	2.29	2.07	2.33
298	2.06	1.98	1.99
299	2.11	2.01	2.05
300	2.03253	2.00365	2.04305
301	2.03	2.11	2.06
302	2.02381	2.12579	2.22261
303	2.08951	2.09261	2.00735
304	2.04	1.96	2
305	2.05	2.01	2.09
306	2.04	2	2.2
307	2.02	2.34	2.25
308	2.03	2.01	2.07
309	2.07694	2.09451	2.09535
310	2.07395	2.00512	2.01486
311	2.04	2.06	2.05
312	2.02	1.97	1.96
313	2.01	1.94	1.97
314	2.42	2.64	2.43
315	2.02	2.06	2.08
316	2.01	1.98	2.01
317	2.08	2.1	2.14
318	2.26	2.38	2.35
319	2.29	2.3	2.22
320	2.3	2.37	2.28
321	2.09	2.14	2.04
322	2.04	1.96	1.97
323	2.01	2	2.02
324	2.01	2.03	1.98
325	2.12	2.14	2.13
326	2.06	1.93	1.97
327	2.38	2.51	2.15
328	2.41	2.32	2.2
329	2.01	1.97	1.97
330	2.02	1.92	1.93
331	2.11	1.99	2.05
332	2.05	1.98	2.01
333	2.06	2.02	1.98
334	2.05	2.04	2.01
335	2.05	2.03	2.02
336	2.04	2.04	2
337	2.14	2.11	1.96
338	2.05	1.96	2.03
339	2.4	2.42	2.35
340	2.25	2.25	2.14
341	2.03	1.97	2
342	2.06	2.08	2.07
343	2.07	1.96	2.05
344	2.06	2.13	2.06
345	2.07	2.02	2.1
346	2.13	2.11	2.05
347	2.03	2.08	2.2
348	2.1	2.01	1.99
349	2.03	2.03	1.98
350	2.02	1.98	1.96
351	2.07	2.01	2.08
352	2.06	2.1	2.37
353	2.07	1.97	2.02
354	2.06	2.09	2.07
355	2.01	2.03	2.07
356	2.32	2.61	2.51
357	2.05	2.1	2.11
358	2.04	2.11	2.03
359	2.1	2.23	2.18
360	2.03	2.11	2.1
361	2.02	2.02	2.01
362	2.05	2.11	2.13
363	2.04	2.01	2.07
364	2.01	1.98	2
365	2.21	2.33	2.37
366	2.06	2.12	2.06
367	2.01	1.98	2
368	2.05	2.04	2.08
369	2.09	2.07	2.07
370	2.04	1.99	2.04
371	2.13	2.39	2.35
372	2.01	2.02	2.03
373	2.13	2.1	2.09
374	2.04	2.07	2.04
375	2.01	2.06	2.04
376	2.04	1.93	1.98
377	2.01	2	2.07
378	2.05	2.1	2.05
379	2.07	2.03	2.07
380	2.07	2.04	2.07
381	2.05	2.04	2.06
382	2.02	2	2.01
383	2.12	2.16	2.04
384	2.02	1.99	1.99
385	2.02	2.04	2.08
386	2.36	2.63	2.63
387	2.01	2	2.01
388	2.01	1.99	2.05
389	2.04	2.03	1.96
390	2.05	2	2.03
391	2.05	2.1	2.08
392	2.38	2.08	2.3
393	2.03	2.02	2.06
394	2.05	1.99	2
395	2.01	2	2.06
396	2.03	2.02	2.07
397	2.9	2.73	48.97
398	2.09	2.07	2.06
399	2.02	2	1.97
400	2.02	1.98	2.01
401	2.13	2.13	2.21
402	2.05	2.06	2.04
403	2.02	1.97	1.99
404	2.11	2.05	2.05
405	2.31	2.41	2.32
406	2.08	2.06	2
407	2.08	2.01	2
408	2.07	1.98	2.09
409	2.02	1.94	2.01
410	2.05	2	2.01
411	2.03	2.06	2.05
412	2.04	1.96	1.97
413	2.1	2.07	2.35
414	2.01	1.97	1.96
415	2.03	2	1.97
416	2.02	2.04	2.03
417	2.1	2.13	2.08
418	2.01	2	2.01
419	2.02	1.96	1.97
420	2.12	2.03	1.95
421	2.07	1.94	1.93
422	2.02	1.98	2.05
423	2.1	2.02	2.09
424	2.04	2.07	2.05
425	2.05	2.06	2.06
426	2.15	1.96	1.97
427	2.01	1.96	1.92
428	2.05	2.1	2.07
429	2.14	2.11	2.21
430	2.08	2.03	2.06
431	2.08	2.07	2.04
432	2.04	1.93	1.94
433	2.07	2.04	2.07
434	2.06	1.92	1.96
435	2.07	1.96	2.02
436	2.01	1.98	2
437	2.05	1.98	2.09
438	2.06	2	2.07
439	2.02	2.06	2.01
440	2.12	2.18	2.16
441	2.02	1.95	2.04
442	2.03	2.03	1.98
443	2.06	1.94	2.02
444	2.08	2.04	1.99
445	2.03	1.96	1.93
446	2.04	2.03	2.03
447	2.07	1.98	2.03
448	2.03	2.04	2.06
449	2.03	2	2
450	2.05	1.96	2.01
451	2.01	1.98	2.08
452	2.06	1.97	1.96
453	2.06	2.06	2.05
454	2.01	2.02	2
455	2.05	2	2.05
456	2.02	1.99	1.99
457	2.09	2.05	2.07
458	2.05	2.05	2.09
459	2.02	1.93	1.92
460	2.01	2.02	1.98
461	2.04	1.96	1.97
462	2.11	2.01	2
463	2.03	1.82	2.03
464	2.25	2.22	2.12
465	2.02	1.9	1.97
466	2.34	2.3	2.32
467	2.11	2.02	2.08
468	2.1	1.97	2.03
469	2.02	2.01	2.02
470	2.03	2.03	2.03
471	2.02	1.93	1.95
472	2.03	1.93	1.93
473	2.05	1.96	1.96
474	2.01	2	2.04
475	2.06	1.99	1.94
476	2.04	2.04	2.03
477	2.02	2.02	2.02
478	2.07	1.91	1.96
479	2.04	2.04	1.98
480	2.04	2.04	2.03
481	2.71	2.66	2.71
482	2.01	2	1.97
483	2.11	2.02	2.09
484	2.13	2	2.01
485	2.03	1.97	1.97
486	2.18	2.26	2.48
487	2.16	2.1	2.03
488	2.14	2.19	2.11
489	2.07	1.93	2.04
490	2.06	2	2.01
491	2.03	2.15	2.14
492	2.03	2.01	2.05
493	2.05	1.97	2.08
494	2.03	1.95	1.98
495	2.03	1.94	1.96
496	2.03	1.99	1.98
497	2.19	2.09	2.17
498	2.01	1.98	2.03
499	2.01	1.92	1.96
500	2.02	1.97	2.01
501	2.07	2.01	2.01
502	2.02	1.95	2.02
503	2.02	1.88	2
504	2.08	1.98	1.98
505	2.09	1.97	2.05
506	2.02	1.97	2
507	2.87	2.56	2.38
